# Supplementary material for: Novel Probiotic Lactic Acid Bacteria Were Identified from Healthy Infant Feces and Exhibited Anti-Inflammatory Capacities
Source: Antioxidants (Basel). 2022 Jun 24;11(7):1246. doi: 10.3390/antiox11071246 (PMC9312049; doi:10.3390/antiox11071246)
Supplement: Supplementary file 1 [file antioxidants-11-01246-s001.zip]

Archive with 1 entries (1 files):
- antioxidants-1743538-supplementary.pdf
